# Supplementary material for: Extensive hybridization following a large escape of domesticated Atlantic salmon in the Northwest Atlantic
Source: Commun Biol. 2018 Aug 9;1:108. doi: 10.1038/s42003-018-0112-9 (PMC6123692; doi:10.1038/s42003-018-0112-9)
Supplement: Supplementary file 3 — Supplementary Data 1 [file 42003_2018_112_MOESM3_ESM.xlsx]

## Sheet: Minor Allele Frequencies
Loci	BDN	CNR	DLR	GAR	GRR	LHR	LPR	OBB	DS1	DS2	Overall
BASS114_B6A_B06_105	0.25	0.463	0.1	0.167	0.088	0.303	0.075	0.276	0	0	0.15
BASS11_B7_G05_472	0.058	0	0.183	0.05	0.147	0.041	0.025	0.346	0.018	0.013	0.066
BASS133_B7_H09_429	0.558	0.375	0.517	0.567	0.647	0.539	0.65	0.569	0.291	0.167	0.431
BASS133_B7_H09_699	0.567	0.386	0.517	0.603	0.647	0.581	0.65	0.672	0.282	0.167	0.444
ESTNV_15783_204	0.087	0.011	0.133	0.089	0.118	0.013	0.225	0.125	0.483	0.513	0.239
ESTNV_17074_953	0.202	0.148	0.117	0.417	0.324	0.355	0.15	0.379	0	0	0.159
ESTNV_17881_371	0.115	0.034	0.333	0.283	0.294	0.026	0.325	0.328	0.547	0.615	0.327
ESTNV_22388_362	0.231	0.125	0.267	0.086	0.324	0.092	0.375	0.155	0.5	0.667	0.322
ESTNV_25560_280	0.452	0.821	0.3	0.183	0.382	0.474	0.45	0.448	0.15	0.141	0.343
ESTNV_26033_1130	0.423	0.545	0.483	0.217	0.353	0.408	0.625	0.603	0.632	0.308	0.492
ESTNV_27413_1015	0.433	0.36	0.183	0.207	0.235	0.145	0.4	0.241	0.637	0.641	0.419
ESTNV_27501_1122	0.519	0.727	0.55	0.5	0.676	0.618	0.65	0.603	0.303	0.205	0.48
ESTNV_28224_523	0.212	0.33	0.333	0.517	0.406	0.237	0.425	0.155	0.551	0.667	0.41
ESTNV_28270_603	0.51	0.625	0.6	0.534	0.471	0.605	0.6	0.379	0.239	0.179	0.425
ESTNV_28692_531	0.221	0.057	0.4	0.383	0.441	0.224	0.275	0.328	0.645	0.692	0.411
ESTNV_28793_1230	0.029	0	0.017	0.017	0	0.013	0	0.017	0.192	0.179	0.079
ESTNV_29544_441	0.191	0.372	0.133	0.021	0.176	0.311	0.275	0.204	0.547	0.679	0.363
ESTNV_29638_375	0.125	0.159	0.1	0.267	0.094	0.25	0.2	0.138	0.397	0.436	0.258
ESTNV_30625_427	0.096	0	0.086	0	0.088	0	0.025	0.052	0.385	0.359	0.169
ESTNV_30720_430	0.538	0.761	0.5	0.3	0.441	0.882	0.525	0.397	0.098	0.051	0.389
ESTNV_30995_709	0.5	0.455	0.4	0.7	0.324	0.632	0.475	0.379	0.137	0.231	0.37
ESTNV_31131_459	0.365	0.443	0.217	0.35	0.206	0.447	0.725	0.207	0.227	0.962	0.386
ESTNV_31573_185	0.087	0.08	0.1	0.05	0	0.053	0.075	0.069	0.359	0.333	0.175
ESTNV_32127_1678	0.529	0.393	0.45	0.867	0.441	0.329	0.4	0.5	0.141	0.09	0.353
ESTNV_32163_1326	0.49	0.705	0.3	0.7	0.412	0.579	0.275	0.362	0.047	0	0.329
ESTNV_32255_533	0.519	0.395	0.433	0.833	0.441	0.316	0.45	0.621	0.068	0.051	0.334
ESTNV_32352_307	0.375	0.273	0.467	0.4	0.382	0.382	0.425	0.276	0.62	0.615	0.46
ESTNV_32554_686	0.721	0.67	0.517	0.45	0.618	0.797	0.575	0.638	0.218	0.179	0.478
ESTNV_32696_592	0.269	0.011	0.15	0.15	0.147	0	0.3	0.121	0.654	0.474	0.314
ESTNV_34458_739	0.288	0.295	0.25	0.717	0.265	0.434	0.45	0.362	0.068	0.013	0.255
ESTNV_34549_1420	0.269	0.102	0.367	0.6	0.5	0.041	0.375	0.414	0.705	0.744	0.454
ESTNV_34549_1541	0.269	0.102	0.367	0.483	0.5	0.039	0.375	0.414	0.705	0.744	0.445
ESTNV_34703_1491	0.317	0.477	0.083	0.15	0	0.342	0.9	0.052	0.329	0.603	0.334
ESTNV_34947_1545	0.385	0.5	0.433	0.617	0.412	0.5	0.125	0.517	0.017	0	0.286
ESTNV_35503_345	0.048	0	0.067	0	0.088	0	0.025	0.034	0.363	0.359	0.154
ESTNV_35503_827	0.048	0	0.067	0	0.088	0	0.025	0.034	0.363	0.359	0.154
ESTNV_36095_174	0.298	0.163	0.167	0.283	0.25	0.132	0.275	0.375	0.783	0.671	0.432
ESTNV_36161_2245	0.833	0.78	0	0	0	0.273	0.975	0.05	0.444	0.551	0.434
ESTNV_36681_2529	0.413	0.651	0.383	0.6	0.5	0.432	0.525	0.31	0.269	0.205	0.393
ESTNV_36871_663	0.235	0.23	0.183	0.45	0.206	0.431	0.275	0.167	0.026	0.026	0.172
ESTNV_37492_1203	0.183	0.058	0.033	0.25	0	0.434	0.125	0.345	0.312	0.372	0.242
ESTV_13579_155	0.327	0.352	0.414	0.183	0.324	0.171	0.325	0.138	0.748	0.949	0.475
ESTV_13615_417	0.5	0.568	0.617	0.4	0.588	0.461	0.525	0.586	0.227	0.821	0.469
ESTV_14315_1017	0.385	0.25	0.367	0.45	0.412	0.382	0.45	0.328	0.731	0.628	0.494
ESTV_14439_190	0.327	0.636	0.35	0.317	0.412	0.342	0.525	0.414	0.201	0.192	0.333
ESTV_14535_450	0.481	0.417	0.467	0.633	0.735	0.351	0.35	0.517	0.051	0.013	0.314
ESTV_14800_360	0.471	0.682	0.5	0.583	0.441	0.539	0.4	0.603	0.009	0.026	0.343
ESTV_15107_389	0.212	0.295	0.183	0.133	0.118	0.263	0.2	0.397	0.026	0.026	0.156
ESTV_15190_1379	0.692	0.659	0.3	0.603	0.441	0.829	0.275	0.69	0.004	0.013	0.378
ESTV_15610_240	0.346	0.455	0	0	0	0.237	0.975	0	0.38	0.795	0.341
ESTV_15610_550	0.058	0	0	0	0	0	0.025	0	0.286	0.205	0.108
ESTV_16214_389	0.337	0.43	0.367	0.367	0.382	0.421	0.475	0.448	0.115	0.064	0.287
ESTV_16903_451	0.077	0.023	0.05	0.033	0.059	0.066	0	0.121	0.333	0.333	0.16
ESTV_18144_308	0.115	0	0.333	0	0.294	0.158	0.2	0.321	0	0	0.097
ESTV_19099_538	0.308	0.182	0.267	0.3	0.235	0.224	0.3	0.328	0.026	0.026	0.175
ESTV_20590_724_V2_NullAll	0.471	0.295	0.333	0.45	0.294	0.408	0.25	0.362	0.085	0.026	0.26
ESTV_20746_1802	0.337	0.352	0.517	0.317	0.529	0.382	0.6	0.431	0.129	0.09	0.3
ESTV_7969_1130	0.183	0.034	0.117	0.05	0.206	0.066	0.025	0.017	0.282	0.462	0.178
GCR_cBin10390_Ctg1_228	0.567	0.25	0.533	0.733	0.676	0.724	0.375	0.672	0.222	0.128	0.422
GCR_cBin10506_Ctg1_377	0.365	0.534	0.517	0.317	0.529	0.447	0.55	0.397	0.179	0.936	0.417
GCR_cBin10604_Ctg1_137	0.154	0.216	0.117	0.172	0.147	0.197	0.25	0.276	0	0	0.118
GCR_cBin12488_Ctg1_395	0.144	0.034	0.033	0.267	0	0.145	0.05	0.121	0.009	0	0.07
GCR_cBin15158_Ctg1_411	0.308	0.198	0.167	0.3	0.235	0.263	0.225	0.172	0.017	0.026	0.157
GCR_cBin1696_Ctg1_77	0.183	0.057	0.25	0.367	0.206	0.342	0.175	0.069	0.547	0.526	0.329
GCR_cBin18557_Ctg1_186	0.346	0.455	0.4	0.552	0.088	0.303	0.825	0.552	0.201	0.974	0.417
GCR_cBin18835_Ctg1_75	0.365	0.634	0.567	0.483	0.412	0.597	0.475	0.241	0.129	0.115	0.344
GCR_cBin18863_Ctg1_66	0.356	0.489	0.483	0.4	0.412	0.408	0.4	0.534	0.085	0.064	0.3
GCR_cBin19774_Ctg1_545	0.375	0.548	0.31	0.5	0.559	0.671	0.275	0.345	0.034	0.066	0.299
GCR_cBin21766_Ctg1_227	0.394	0.442	0.483	0.417	0.412	0.382	0.325	0.172	0.026	0.103	0.257
GCR_cBin22637_Ctg1_68	0.481	0.705	0.65	0.467	0.529	0.632	0.675	0.466	0.197	0.244	0.438
GCR_cBin25237_Ctg1_243	0.404	0.455	0.333	0.2	0.118	0.446	0.9	0.431	0.192	0.974	0.401
GCR_cBin2587_Ctg1_174	0.365	0.182	0.35	0.65	0.265	0.355	0.35	0.393	0.103	0.064	0.259
GCR_cBin2972_Ctg1_58	0.25	0.5	0.3	0.35	0.206	0.276	0.2	0.293	0.043	0.038	0.21
GCR_cBin3012_Ctg1_287	0.106	0.102	0.133	0.1	0.088	0.013	0.15	0.224	0.402	0.564	0.234
GCR_cBin30133_Ctg1_51	0.154	0.023	0.1	0.1	0.059	0.132	0.125	0.155	0.355	0.397	0.204
GCR_cBin30266_Ctg1_215	0.353	0.455	0.3	0.217	0.353	0.25	0.475	0.431	0.748	0.667	0.493
GCR_cBin30587_Ctg1_97	0.106	0.011	0.183	0.1	0.118	0.066	0.15	0	0.282	0.359	0.166
GCR_cBin31170_Ctg1_155	0.288	0.214	0.233	0.667	0.206	0.211	0.275	0.379	0.056	0	0.207
GCR_cBin36852_Ctg1_144	0.452	0.432	0.133	0.583	0.235	0.395	0.9	0.379	0.235	0.974	0.427
GCR_cBin36902_Ctg1_70	0.49	0.14	0.15	0.367	0.382	0.224	0.4	0.345	0.658	0.641	0.439
GCR_cBin37707_Ctg1_102	0.144	0.057	0.167	0.1	0.088	0.184	0.05	0.224	0.286	0.256	0.186
GCR_cBin37731_Ctg1_46	0.433	0.83	0.217	0.1	0.235	0.461	0.425	0.397	0.073	0.192	0.303
GCR_cBin38667_Ctg1_130	0.125	0.302	0.267	0.4	0.147	0.25	0.275	0.138	0	0.013	0.148
GCR_cBin38720_Ctg1_79	0.212	0.663	0.2	0.067	0.353	0.263	0.2	0.138	0.111	0.026	0.206
GCR_cBin45586_Ctg1_134	0.048	0	0	0.033	0.059	0	0	0.207	0.363	0.282	0.154
GCR_cBin46661_Ctg1_205	0.135	0.477	0.117	0.233	0.118	0.105	0.175	0.034	0.013	0.013	0.123
GCR_cBin50992_Ctg1_110	0.192	0.614	0.25	0.067	0.118	0.237	0.125	0.155	0	0	0.155
GCR_cBin5772_Ctg1_84	0.125	0.375	0.317	0.35	0.324	0.342	0.225	0.328	0.03	0.077	0.197
GCR_cBin6161_Ctg1_202	0.596	0.5	0.583	0.517	0.559	0.697	0.625	0.776	0.295	0.167	0.476
GCR_cBin6462_Ctg1_186	0.779	0.727	0.567	0.617	0.824	0.553	0.6	0.517	0.194	0.231	0.486
GCR_cBin7010_Ctg1_198	0.096	0	0.117	0.033	0.206	0.145	0.125	0.069	0.321	0.346	0.178
GCR_cBin7930_Ctg1_81	0.385	0.466	0.25	0.086	0.235	0.303	0.325	0.172	0.12	0.077	0.228
GCR_cBin8347_Ctg1_155	0.173	0.384	0.25	0.533	0.294	0.263	0.35	0.328	0.013	0	0.198
GCR_hBin45297_Ctg1_227	0.394	0.455	0.483	0.417	0.412	0.382	0.325	0.172	0.026	0.103	0.258
MHC_IA_5500.5800_2	0.163	0.114	0.2	0.1	0.281	0.197	0.275	0.172	0.103	0.026	0.14

## Sheet: Table Caption
Minor allele frequencies for each SNP in each of the baseline samples. Abbreviations are as in Supplementary Table 5
